# Supplementary material for: Intramuscular Evaluation of Chimeric Locked Nucleic Acid/2′OMethyl-Modified Antisense Oligonucleotides for Targeted Exon 23 Skipping in Mdx Mice
Source: Pharmaceuticals (Basel). 2021 Oct 30;14(11):1113. doi: 10.3390/ph14111113 (PMC8622172; doi:10.3390/ph14111113)
Supplement: Supplementary file 1 [file pharmaceuticals-14-01113-s001.zip]

Archive with 1 entries (1 files):
- pharmaceuticals-1421922-supplementary.pdf
